# Supplementary material for: Methods to establish a Pregnancy Register in the QResearch Database
Source: Commun Med (Lond). 2025 Dec 23;5:528. doi: 10.1038/s43856-025-01217-7 (PMC12727747; doi:10.1038/s43856-025-01217-7)
Supplement: Supplementary file 4 — Data Set 1 [file 43856_2025_1217_MOESM4_ESM.xlsx]

## Sheet: Supplementary Data 1
List of codegroups* with SNOMED codes used to identify the outcomes, exposures, and covariates in GP data.
QWEB CodegroupID	Name	SNOMED codes (total)
11637	Caesarean wound disruption	4
11639	Stillbirth	51
11640	Delivered uterus	18
11641	Liveborn	32
11642	Multiple birth	16
11643	Single birth	7
11645	Complications labour and delivery	68
11646	Obstructed labour	23
11647	forceps delivery	24
11648	induction of labour	15
11709	Postnatal check	1
11710	Postpartum Haemorrhage	1
11711	Episiotomy and Childbirth Perineal Tear	2
11712	Pregnancy Loss up to Twenty Weeks	57
11713	Puerperium	144
11714	Complications on Day of Delivery	230
11715	Caesarean Section	22
11716	Born by Caesarean Section	3
11878	Antenatal codes about Fetal Presentation	11
11879	Antenatal	376
11880	Miscarriage	38
11898	42 week check	4
11899	41 week antenatal check	4
11900	40 week antenatal check	3
11901	39 week antenatal check	2
11902	38 week antenatal check	2
11903	36 week antenatal check	2
11904	35 week antenatal check	2
11905	34 week antenatal check	2
11906	32 week antenatal check	2
11907	31 week antenatal check	2
11908	30 week antenatal check	2
11909	28 week antenatal check	2
11911	24 week antenatal check	2
11912	20 week antenatal check	2
11913	16 week antenatal check	2
11914	12 week antenatal check	2
11915	Antenatal codes from 24 weeks onwards	20
11916	Fetal Heart Heard (from 12 weeks gestation onwards)	15
11917	Hydatidiform Mole	9
11918	Termination of Pregnancy	5
11974	Triplet Pregnancy	7
11977	Triplet Pregnancy - All Died	1
11979	Quadruplet Pregnancy	3
15742	influenza vaccine in pregnancy	1
15744	perinatal death	5
15745	adverse neonatal outcomes	215
15749	Neonatal death	13
16918	Estimated date of delivery	12
16923	estimated date of conception	1
16938	last menstrual period	4
16964	Assisted conception	80
16967	Fetal head circumference	1
16970	Blighted ovum	4
16978	Postnatal exams	32
16994	gestational age (observed)	2
*All codegroups available at https://www.qresearch.org/data/qcode-group-library/.
