# Supplementary material for: Methods to establish a Pregnancy Register in the QResearch Database
Source: Commun Med (Lond). 2025 Dec 23;5:528. doi: 10.1038/s43856-025-01217-7 (PMC12727747; doi:10.1038/s43856-025-01217-7)
Supplement: Supplementary file 5 — Data Set 2 [file 43856_2025_1217_MOESM5_ESM.xlsx]

## Sheet: Supplementary Data 2
List of codegroups* with ICD10 codes used to identify the outcomes, exposures, and covariates in hospital data.
QWEB codegroupID	Name	ICD10 codes (Total)
11863	Delivery of Potentially Viable Baby	86
11865	Labour	83
11867	Breast problems associated with Childbirth	13
11868	Puerperal physical problems	43
11871	Ectopic Pregnancy	6
11873	Hydatidiform Mole	4
11881	Miscarriage	11
11882	Twin Pregnancy	11
11884	Multiple Delivery	10
11886	Complications on Day of Delivery	50
11887	Antenatal	169
11888	Triplet Pregnancy	1
11889	Quadruplet Pregnancy	1
11890	Unspecified Multiple Pregnancy	8
11891	Antenatal codes about Fetal Presentation	10
15750	Adverse neonatal outcomes	73
15777	Abortion and Miscarriage	44
15780	Complications of later pregnancy	21
15781	Caesarean delivery	9
15783	Fetal observations	36
15784	Fetal position	7
15785	Gestational diabetes	7
15786	Length of gestation	14
15787	Performance of antenatal tests / investigations	34
15788	Pregnancy test	2
15789	Provision of antenatal care	65
15790	Prolonged pregnancy	1
15791	Record of pre-eclampsia	5
15792	Threatened abortion	4
16969	Blighted ovum	1
16997	Current pregnancy (4-dig ICD)	214
* All codegroups available at https://www.qresearch.org/data/qcode-group-library/.
