# Supplementary material for: Methods to establish a Pregnancy Register in the QResearch Database
Source: Commun Med (Lond). 2025 Dec 23;5:528. doi: 10.1038/s43856-025-01217-7 (PMC12727747; doi:10.1038/s43856-025-01217-7)
Supplement: Supplementary file 6 — Data Set 3 [file 43856_2025_1217_MOESM6_ESM.xlsx]

## Sheet: Supplementary Data 3
List of codegroups* with OPCS codes used to identify the outcomes, exposures, and covariates in hospital data.
QWEB CodegroupID	Name	OPCS codes (total)
3023	delivery method elective caesarean (OPCS)	5
3024	R82 emergency caesarean	10
3025	assisted delivery (OPCS)	23
3026	R82 spontaneous vaginal delivery	7
11920	Evacuation of Retained Products of Conception	6
11921	Obstetric Scan	33
11946	Induction of Labour	9
11947	Destruction of Fetus	6
11948	Selective Destruction of Fetus	5
11949	Procedures on Fetus	49
11950	Operations on Amniotic Cavity	8
11951	Operations on Gravid Uterus	7
11952	Repair of Obstetric Laceration	8
11954	Pregnancy	199
11955	Removal of Products of Conception from Delivered Uterus	8
11956	Operation for Ectopic Pregnancy	3
11957	Termination of Pregnancy	9
11958	Evacuation of Contents of Uterus	15
16954	chemotherapy(opcs)	38
16965	Assisted conception	13
*All codegroups available at https://www.qresearch.org/data/qcode-group-library/.
