# Supplementary material for: Methods to establish a Pregnancy Register in the QResearch Database
Source: Commun Med (Lond). 2025 Dec 23;5:528. doi: 10.1038/s43856-025-01217-7 (PMC12727747; doi:10.1038/s43856-025-01217-7)
Supplement: Supplementary file 7 — Data Set 4 [file 43856_2025_1217_MOESM7_ESM.xlsx]

## Sheet: Supplementary Data 4
Demographic characteristics of women who had one or more pregnancies during the COVID-19 Vaccination Programme (30 Dec 2020 - 11 February 2022)
	Summary
Total number in cohort	(N=189,831)
Age at study start 2020, mean (SD)	30 (5.7)
Age group, N (column %)
<20	3,747 (2.0%)
20-29	66,748 (35.2%)
30-34	63,176 (33.3%)
35-39	42,082 (22.2%)
=>40	14,078 (7.4%)
Ethnic group, N (column %)
White	137,778 (72.6%)
Indian	7,909 (4.2%)
Pakistani	7,519 (4.0%)
Bangladeshi	4,978 (2.6%)
Other Asian	4,017 (2.1%)
Caribbean	2,307 (1.2%)
Black african	8,134 (4.3%)
Chinese	1,488 (0.8%)
Other	11,629 (6.1%)
Not Recorded	4,072 (2.1%)
Quintile of Townsend, N (column %)
1	31,551 (16.6%)
2	36,680 (19.3%)
3	39,637 (20.9%)
4	39,254 (20.7%)
5	36,792 (19.4%)
Not Recorded	5,917 (3.1%)
Region, N (column %)
East Midlands	3,199 (1.7%)
East of England	6,972 (3.7%)
London	56,586 (29.8%)
North East	4,045 (2.1%)
North West	34,915 (18.4%)
South Central	21,738 (11.5%)
South East	21,524 (11.3%)
South West	15,939 (8.4%)
West Midlands	19,843 (10.5%)
Yorkshire & Humber	5,070 (2.7%)
