# Supplementary material for: Methods to establish a Pregnancy Register in the QResearch Database
Source: Commun Med (Lond). 2025 Dec 23;5:528. doi: 10.1038/s43856-025-01217-7 (PMC12727747; doi:10.1038/s43856-025-01217-7)
Supplement: Supplementary file 8 — Data Set 5 [file 43856_2025_1217_MOESM8_ESM.xlsx]

## Sheet: Supplementary Data 5
Demographic characteristics of cohort by number of pregnancies during study period (30 December 2020 - 11 February 2022)
	Number of pregnancies	pregnancy count	pregnancy count	pregnancy count
	1	2	3	Total
N (%)	189,831 (98.1%)	3,485 (1.8%)	136 (0.1%)	193452
Age at outcome (delivery/loss), mean (SD)	31 (5.8)	32 (6.1)	32 (5.9)	31 (5.7)
Age group, N (column %)
15-19	3,747 (2.0%)	[58-61]*	<5**	3,809 (2.0%)
20-24	21,892 (11.5%)	394 (11.3%)	15 (11.0%)	22,301 (11.5%)
25-29	44,856 (23.6%)	733 (21.0%)	32 (23.5%)	45,621 (23.6%)
30-34	63,176 (33.3%)	1,038 (29.8%)	36 (26.5%)	64,250 (33.2%)
35-39	42,082 (22.2%)	853 (24.5%)	38 (27.9%)	42,973 (22.2%)
40-44	12,869 (6.8%)	379 (10.9%)	13 (9.6%)	13,261 (6.9%)
45-50	1,209 (0.6%)	[24-27]*	<5**	1,237 (0.6%)
Ethnic group, N (row %)
White	137,778 (98.1%)	2,600 (1.9%)	99 (0.1%)	140477
Indian	7,909 (98.3%)	130 (1.6%)	5 (0.1%)	8044
Pakistani	7,519 (98.1%)	136 (1.8%)	8 (0.1%)	7663
Bangladeshi	4,978 (97.8%)	107 (2.1%)	6 (0.1%)	5091
Other Asian	4,017 (98.6%)	[53-56]*	<5**	4074
Caribbean	2,307 (97.8%)	[49-52]*	<5**	2360
Black African	8,134 (98.2%)	143 (1.7%)	7 (0.1%)	8284
Chinese	1,488 (98.5%)	[18-21]*	<5**	1510
Other	11,629 (98.5%)	[168-171]*	<5**	11801
Not Recorded	4,072 (98.2%)	71 (1.7%)	5 (0.1%)	4148
Quintile of Townsend, N (row %)
1	31,551 (97.9%)	630 (2.0%)	31 (0.1%)	32212
2	36,680 (98.0%)	698 (1.9%)	32 (0.1%)	37410
3	39,637 (98.2%)	701 (1.7%)	25 (0.1%)	40363
4	39,254 (98.3%)	679 (1.7%)	19 (0.0%)	39952
5	36,792 (98.1%)	671 (1.8%)	28 (0.1%)	37491
Not Recorded	5,917 (98.2%)	[103-106]*	<5**	6024
Region, N (row %)
East Midlands	3,199 (97.6%)	[74-77]*	<5**	3277
East of England	6,972 (98.1%)	[128-131]*	<5**	7104
London	56,586 (98.3%)	921 (1.6%)	36 (0.1%)	57543
North East	4,045 (97.8%)	[85-88]*	<5**	4134
North West	34,915 (97.9%)	702 (2.0%)	29 (0.1%)	35646
South Central	21,738 (98.1%)	401 (1.8%)	10 (0.0%)	22149
South East	21,524 (98.4%)	346 (1.6%)	12 (0.1%)	21882
South West	15,939 (97.6%)	368 (2.3%)	24 (0.1%)	16331
West Midlands	19,843 (98.2%)	357 (1.8%)	11 (0.1%)	20211
Yorkshire & Humber	5,070 (98.0%)	100 (1.9%)	5 (0.1%)	5175
*Count obscured to prevent deductive disclosure of censored counts (< 5). ** Censored count does not include 0.
