# Supplementary material for: Methods to establish a Pregnancy Register in the QResearch Database
Source: Commun Med (Lond). 2025 Dec 23;5:528. doi: 10.1038/s43856-025-01217-7 (PMC12727747; doi:10.1038/s43856-025-01217-7)
Supplement: Supplementary file 9 — Data Set 6 [file 43856_2025_1217_MOESM9_ESM.xlsx]

## Sheet: Supplementary Data 6
Demographic characteristics of cohort pregnancies by pregnancy outcome during study period (30 December 2020 - 11 February 2022)
	pregnancy loss or delivery outcome	pregnancy loss or delivery outcome	pregnancy loss or delivery outcome
	Delivery	Loss	Total
N (row %)	155,565 (80.4%)	37,887 (19.6%)	193,452 (100.0%)
Age at outcome (delivery/loss), mean (SD)	31 (5.5)	31 (6.9)	31 (5.8)
Age group, N (row %)
<20	2,378 (62.4%)	1,431 (37.6%)	3809
20-29	55,103 (81.1%)	12,819 (18.9%)	67922
30-34	54,344 (84.6%)	9,906 (15.4%)	64250
35-39	34,482 (80.2%)	8,491 (19.8%)	42973
=>40	9,258 (63.9%)	5,240 (36.1%)	14498
Ethnic group, N (row %)
White	112,830 (80.3%)	27,647 (19.7%)	140477
Indian	6,499 (80.8%)	1,545 (19.2%)	8044
Pakistani	6,386 (83.3%)	1,277 (16.7%)	7663
Bangladeshi	4,197 (82.4%)	894 (17.6%)	5091
Other Asian	3,369 (82.7%)	705 (17.3%)	4074
Caribbean	1,734 (73.5%)	626 (26.5%)	2360
Black african	6,634 (80.1%)	1,650 (19.9%)	8284
Chinese	1,223 (81.0%)	287 (19.0%)	1510
Other	9,523 (80.7%)	2,278 (19.3%)	11801
Not Recorded	3,170 (76.4%)	978 (23.6%)	4148
Quintile of Townsend, N (row %)
1	25,971 (80.6%)	6,241 (19.4%)	32212
2	30,214 (80.8%)	7,196 (19.2%)	37410
3	32,445 (80.4%)	7,918 (19.6%)	40363
4	32,096 (80.3%)	7,856 (19.7%)	39952
5	29,826 (79.6%)	7,665 (20.4%)	37491
Not Recorded	5,013 (83.2%)	1,011 (16.8%)	6024
Region, N (row %)
East Midlands	2,499 (76.3%)	778 (23.7%)	3277
East of England	5,878 (82.7%)	1,226 (17.3%)	7104
London	47,170 (82.0%)	10,373 (18.0%)	57543
North East	3,116 (75.4%)	1,018 (24.6%)	4134
North West	28,230 (79.2%)	7,416 (20.8%)	35646
South Central	17,754 (80.2%)	4,395 (19.8%)	22149
South East	18,116 (82.8%)	3,766 (17.2%)	21882
South West	12,498 (76.5%)	3,833 (23.5%)	16331
West Midlands	16,163 (80.0%)	4,048 (20.0%)	20211
Yorkshire & Humber	4,141 (80.0%)	1,034 (20.0%)	5175
