# Supplementary material for: Methods to establish a Pregnancy Register in the QResearch Database
Source: Commun Med (Lond). 2025 Dec 23;5:528. doi: 10.1038/s43856-025-01217-7 (PMC12727747; doi:10.1038/s43856-025-01217-7)
Supplement: Supplementary file 10 — Data Set 7 [file 43856_2025_1217_MOESM10_ESM.xlsx]

## Sheet: Supplementary Data 7
Demographic characteristics of cohort deliveries by outcome during study period (30 December 2020 - 11 February 2022)
	outcome associated with delivery record	outcome associated with delivery record	outcome associated with delivery record
	stillbirth	livebirth	Total
Number of deliveries (%)	771 (0.5%)	154,794 (99.5%)	155,565 (100.0%)
Age at delivery date, mean (SD)	31 (6.1)	31 (5.5)	31 (5.5)
Age group, N (row %)
<20	16 (0.7%)	2,362 (99.3%)	2378
20-29	270 (0.5%)	54,833 (99.5%)	55103
30-34	241 (0.4%)	54,103 (99.6%)	54344
35-39	184 (0.5%)	34,298 (99.5%)	34482
=>40	60 (0.6%)	9,198 (99.4%)	9258
Ethnic group, N (row %)
White	506 (0.4%)	112,324 (99.6%)	112830
Indian	38 (0.6%)	6,461 (99.4%)	6499
Pakistani	40 (0.6%)	6,346 (99.4%)	6386
Bangladeshi	23 (0.5%)	4,174 (99.5%)	4197
Other Asian	26 (0.8%)	3,343 (99.2%)	3369
Caribbean	13 (0.7%)	1,721 (99.3%)	1734
Black african	53 (0.8%)	6,581 (99.2%)	6634
Chinese	2 (0.2%)	1,221 (99.8%)	1223
Other	49 (0.5%)	9,474 (99.5%)	9523
Not Recorded	21 (0.7%)	3,149 (99.3%)	3170
Quintile of Townsend, N (row %)
1	111 (0.4%)	25,860 (99.6%)	25971
2	129 (0.4%)	30,085 (99.6%)	30214
3	163 (0.5%)	32,282 (99.5%)	32445
4	167 (0.5%)	31,929 (99.5%)	32096
5	188 (0.6%)	29,638 (99.4%)	29826
Not Recorded	13 (0.3%)	5,000 (99.7%)	5013
Region, N (row %)
East Midlands	10 (0.4%)	2,489 (99.6%)	2499
East of England	26 (0.4%)	5,852 (99.6%)	5878
London	242 (0.5%)	46,928 (99.5%)	47170
North East	10 (0.3%)	3,106 (99.7%)	3116
North West	138 (0.5%)	28,092 (99.5%)	28230
South Central	88 (0.5%)	17,666 (99.5%)	17754
South East	86 (0.5%)	18,030 (99.5%)	18116
South West	45 (0.4%)	12,453 (99.6%)	12498
West Midlands	94 (0.6%)	16,069 (99.4%)	16163
Yorkshire & Humber	32 (0.8%)	4,109 (99.2%)	4141
