# Supplementary material for: Methods to establish a Pregnancy Register in the QResearch Database
Source: Commun Med (Lond). 2025 Dec 23;5:528. doi: 10.1038/s43856-025-01217-7 (PMC12727747; doi:10.1038/s43856-025-01217-7)
Supplement: Supplementary file 11 — Data Set 8 [file 43856_2025_1217_MOESM11_ESM.xlsx]

## Sheet: Supplementary Data 8
Demographic characteristics of cohort pregnancy losses by outcome during study period (30 December 2020 – 11 february 2022)
	type of pregnancy loss	type of pregnancy loss	type of pregnancy loss	type of pregnancy loss
	miscarriage	termination	other pregnancy losses	Total
Number of pregnancy losses (row %)	17,779 (47.0%)	17,064 (45.0%)	3,044 (8.0%)	37887
Age at loss date, mean (SD)	32 (6.5)	30 (7.2)	31 (6.1)	31 (6.9)
Age group, N (row %)
<20	438 (30.6%)	934 (65.3%)	59 (4.1%)	1431
20-29	5,208 (40.6%)	6,581 (51.3%)	1,030 (8.0%)	12819
30-34	5,038 (50.9%)	3,965 (40.0%)	903 (9.1%)	9906
35-39	4,362 (51.4%)	3,401 (40.1%)	728 (8.6%)	8491
=>40	2,733 (52.2%)	2,183 (41.7%)	324 (6.2%)	5240
Ethnic group, N (row %)
White	12,639 (45.7%)	12,857 (46.5%)	2,151 (7.8%)	27647
Indian	828 (53.6%)	604 (39.1%)	113 (7.3%)	1545
Pakistani	794 (62.2%)	375 (29.4%)	108 (8.5%)	1277
Bangladeshi	545 (61.0%)	276 (30.9%)	73 (8.2%)	894
Other Asian	373 (52.9%)	277 (39.3%)	55 (7.8%)	705
Caribbean	255 (40.7%)	288 (46.0%)	83 (13.3%)	626
Black african	790 (47.9%)	722 (43.8%)	138 (8.4%)	1650
Chinese	132 (46.0%)	133 (46.3%)	22 (7.7%)	287
Other	1,051 (46.1%)	1,007 (44.2%)	220 (9.7%)	2278
Not Recorded	372 (38.0%)	525 (53.7%)	81 (8.3%)	978
Quintile of Townsend, N (row %)
1	3,038 (48.7%)	2,725 (43.7%)	478 (7.7%)	6241
2	3,399 (47.2%)	3,249 (45.2%)	548 (7.6%)	7196
3	3,749 (47.3%)	3,528 (44.6%)	641 (8.1%)	7918
4	3,629 (46.2%)	3,585 (45.6%)	642 (8.2%)	7856
5	3,449 (45.0%)	3,563 (46.5%)	653 (8.5%)	7665
Not Recorded	515 (50.9%)	414 (40.9%)	82 (8.1%)	1011
Region, N (row %)
East Midlands	321 (41.3%)	413 (53.1%)	44 (5.7%)	778
East of England	656 (53.5%)	461 (37.6%)	109 (8.9%)	1226
London	4,774 (46.0%)	4,614 (44.5%)	985 (9.5%)	10373
North East	366 (36.0%)	594 (58.3%)	58 (5.7%)	1018
North West	3,610 (48.7%)	3,232 (43.6%)	574 (7.7%)	7416
South Central	2,163 (49.2%)	1,866 (42.5%)	366 (8.3%)	4395
South East	1,782 (47.3%)	1,652 (43.9%)	332 (8.8%)	3766
South West	1,679 (43.8%)	1,916 (50.0%)	238 (6.2%)	3833
West Midlands	1,962 (48.5%)	1,811 (44.7%)	275 (6.8%)	4048
Yorkshire & Humber	466 (45.1%)	505 (48.8%)	63 (6.1%)	1034
