# Supplementary material for: Methods to establish a Pregnancy Register in the QResearch Database
Source: Commun Med (Lond). 2025 Dec 23;5:528. doi: 10.1038/s43856-025-01217-7 (PMC12727747; doi:10.1038/s43856-025-01217-7)
Supplement: Supplementary file 12 — Data Set 9 [file 43856_2025_1217_MOESM12_ESM.xls]

## Sheet: Supplementary Data 9
Pregnancy outcomes by data source (30 December 2020 – 11 February 2022)
	Delivery	Loss	Total
Number of pregnancies (row %)	155,565 (80.4%)	37,887 (19.6%)	193,452 (100.0%)
Origin of delivery/loss record, N (column %)
HES Maternity	152,813 (98.2%)	18 (0.0%)	152,831 (79.0%)
HES Admissions	-	5,358 (14.1%)	5,358 (2.8%)
HES Procedures	-	5,570 (14.7%)	5,570 (2.9%)
GP	2,752 (1.8%)	26,941 (71.1%)	29,693 (15.3%)
