# Supplementary material for: Methods to establish a Pregnancy Register in the QResearch Database
Source: Commun Med (Lond). 2025 Dec 23;5:528. doi: 10.1038/s43856-025-01217-7 (PMC12727747; doi:10.1038/s43856-025-01217-7)
Supplement: Supplementary file 13 — Data Set 10 [file 43856_2025_1217_MOESM13_ESM.xlsx]

## Sheet: Supplementary Data 10
Venn diagram - evidence of linking delivery records across (n=232,673)* data sources (±2 days of outcome date) – 30 December 2020 to 30 September 2022.
GP only	2565
HES Maternity only	15843
HES Procedures only	0
GP & HES Maternity	1753
GP & HES Procedures	187
HES Maternity & HES Procedures	189839
HES Maternity & HES Procedures & GP	22486
Total episodes	232673
