# Supplementary material for: Methods to establish a Pregnancy Register in the QResearch Database
Source: Commun Med (Lond). 2025 Dec 23;5:528. doi: 10.1038/s43856-025-01217-7 (PMC12727747; doi:10.1038/s43856-025-01217-7)
Supplement: Supplementary file 14 — Data Set 11 [file 43856_2025_1217_MOESM14_ESM.xlsx]

## Sheet: Supplementary Data 11
Venn diagram – Evidence of linking delivery records (n=232,673)* across data sources (same day as delivery date) – 30 December 2020 to 30 September 2022.
GP only	2634
HES Maternity only	94270
HES Procedures only	0
GP & HES Maternity	9143
GP & HES Procedures	118
HES Maternity & HES Procedures	115633
HES Maternity & HES Procedures & GP	10875
Total episodes	232673
