# Supplementary material for: Methods to establish a Pregnancy Register in the QResearch Database
Source: Commun Med (Lond). 2025 Dec 23;5:528. doi: 10.1038/s43856-025-01217-7 (PMC12727747; doi:10.1038/s43856-025-01217-7)
Supplement: Supplementary file 15 — Data Set 12 [file 43856_2025_1217_MOESM15_ESM.xlsx]

## Sheet: Supplementary Data 12
Venn diagram – Evidence of linking delivery records (n=232,673)* across data sources (±7 days of delivery date) – 30 December 2020 to 30 September 2022.
GP only	2535
HES Maternity only	1009
HES Procedures only	0
GP & HES Maternity	102
GP & HES Procedures	217
HES Maternity & HES Procedures	203209
HES Maternity & HES Procedures & GP	25601
Total episodes	232673
