# Supplementary material for: Methods to establish a Pregnancy Register in the QResearch Database
Source: Commun Med (Lond). 2025 Dec 23;5:528. doi: 10.1038/s43856-025-01217-7 (PMC12727747; doi:10.1038/s43856-025-01217-7)
Supplement: Supplementary file 16 — Data Set 13 [file 43856_2025_1217_MOESM16_ESM.xlsx]

## Sheet: Supplementary Data 13
Venn diagram – Evidence of linking delivery records (n=153,064)* across data sources (same day as delivery date) – 30 December 2020 to 4 February 2022
GP only	2633
HES Maternity only	58347
HES Procedures only	0
GP & HES Maternity	9583
GP & HES Procedures	118
HES Maternity & HES Procedures	70969
HES Maternity & HES Procedures & GP	11414
Total episodes	153064
