# Supplementary material for: Methods to establish a Pregnancy Register in the QResearch Database
Source: Commun Med (Lond). 2025 Dec 23;5:528. doi: 10.1038/s43856-025-01217-7 (PMC12727747; doi:10.1038/s43856-025-01217-7)
Supplement: Supplementary file 19 — Data Set 16 [file 43856_2025_1217_MOESM19_ESM.xlsx]

## Sheet: Supplementary Data 16
Venn diagram - evidence of linking pregnancy loss records (n=46,354)* across data sources (±2 days of loss date) – 30 December 2020 to 30 September 2022
GP only	23469
HES Maternity only	0
HES Procedures only	2508
HES Admissions only	6822
GP & HES Maternity	0
GP & HES Procedures	834
GP & HES Admissions	2675
HES Maternity & HES Procedures	0
HES Maternity & HES Admissions	59
HES Procedures & HES Admissions	7168
GP & HES Maternity & HES Admissions	15
HES Maternity & HES Procedures & GP	0
HES Maternity & HES Procedures & HES Admissions	11
GP & HES Procedures & HES Admissions	2790
GP & HES Procedures & HES Admissions & HES Maternity	3
Total episodes	46354
