# Supplementary material for: Methods to establish a Pregnancy Register in the QResearch Database
Source: Commun Med (Lond). 2025 Dec 23;5:528. doi: 10.1038/s43856-025-01217-7 (PMC12727747; doi:10.1038/s43856-025-01217-7)
Supplement: Supplementary file 20 — Data Set 17 [file 43856_2025_1217_MOESM20_ESM.xlsx]

## Sheet: Supplementary Data 17
Venn diagram - Evidence of linking pregnancy loss records (n=46,354)* across data sources (same day as loss date) – 30 December 2020 to 30 September 2022.
GP only	24549
HES Maternity only	0
HES Procedures only	3424
HES Admissions only	7580
GP & HES Maternity	0
GP & HES Procedures	606
GP & HES Admissions	1795
HES Maternity & HES Procedures	0
HES Maternity & HES Admissions	62
HES Procedures & HES Admissions	6571
GP & HES Maternity & HES Admissions	10
HES Maternity & HES Procedures & GP	0
HES Maternity & HES Procedures & HES Admissions	1
GP & HES Procedures & HES Admissions	1756
GP & HES Procedures & HES Admissions & HES Maternity	0
Total episodes	46354
