# Supplementary material for: Methods to establish a Pregnancy Register in the QResearch Database
Source: Commun Med (Lond). 2025 Dec 23;5:528. doi: 10.1038/s43856-025-01217-7 (PMC12727747; doi:10.1038/s43856-025-01217-7)
Supplement: Supplementary file 21 — Data Set 18 [file 43856_2025_1217_MOESM21_ESM.xlsx]

## Sheet: Supplementary Data 18
Venn diagram - Evidence of linking pregnancy loss records (n=46,354)* across data sources (±7 days of loss date) – 30 December 2020 to 30 September 2022.
GP only	22324
HES Maternity only	0
HES Procedures only	2344
HES Admissions only	6263
GP & HES Maternity	0
GP & HES Procedures	1018
GP & HES Admissions	3172
HES Maternity & HES Procedures	0
HES Maternity & HES Admissions	60
HES Procedures & HES Admissions	7297
GP & HES Maternity & HES Admissions	16
HES Maternity & HES Procedures & GP	0
HES Maternity & HES Procedures & HES Admissions	10
GP & HES Procedures & HES Admissions	3842
GP & HES Procedures & HES Admissions & HES Maternity	8
Total episodes	46354
