# Supplementary material for: Methods to establish a Pregnancy Register in the QResearch Database
Source: Commun Med (Lond). 2025 Dec 23;5:528. doi: 10.1038/s43856-025-01217-7 (PMC12727747; doi:10.1038/s43856-025-01217-7)
Supplement: Supplementary file 22 — Data Set 19 [file 43856_2025_1217_MOESM22_ESM.xlsx]

## Sheet: Supplementary Data 19
Venn diagram - Evidence of linking pregnancy loss records (n=37,594)* across data sources (same day as loss date) – 30 December 2020 to 4 February 2022
GP only	24541
HES Maternity only	0
HES Procedures only	1826
HES Admissions only	3983
GP & HES Maternity	0
GP & HES Procedures	606
GP & HES Admissions	1795
HES Maternity & HES Procedures	0
HES Maternity & HES Admissions	32
HES Procedures & HES Admissions	3045
GP & HES Maternity & HES Admissions	10
HES Maternity & HES Procedures & GP	0
HES Maternity & HES Procedures & HES Admissions	0
GP & HES Procedures & HES Admissions	1756
GP & HES Procedures & HES Admissions & HES Maternity	0
Total episodes	37594
