# Supplementary material for: Methods to establish a Pregnancy Register in the QResearch Database
Source: Commun Med (Lond). 2025 Dec 23;5:528. doi: 10.1038/s43856-025-01217-7 (PMC12727747; doi:10.1038/s43856-025-01217-7)
Supplement: Supplementary file 23 — Data Set 20 [file 43856_2025_1217_MOESM23_ESM.xlsx]

## Sheet: Supplementary Data 20
Venn diagram - evidence of linking pregnancy loss records (n=37,594)* across data sources (±2 days of loss date) – 30 December 2020 to 4 February 2022.
GP only	23461
HES Maternity only	0
HES Procedures only	1254
HES Admissions only	3380
GP & HES Maternity	0
GP & HES Procedures	834
GP & HES Admissions	2675
HES Maternity & HES Procedures	0
HES Maternity & HES Admissions	28
HES Procedures & HES Admissions	3151
GP & HES Maternity & HES Admissions	15
HES Maternity & HES Procedures & GP	0
HES Maternity & HES Procedures & HES Admissions	4
GP & HES Procedures & HES Admissions	2789
GP & HES Procedures & HES Admissions & HES Maternity	3
Total episodes	37594
