# Supplementary material for: Methods to establish a Pregnancy Register in the QResearch Database
Source: Commun Med (Lond). 2025 Dec 23;5:528. doi: 10.1038/s43856-025-01217-7 (PMC12727747; doi:10.1038/s43856-025-01217-7)
Supplement: Supplementary file 24 — Data Set 21 [file 43856_2025_1217_MOESM24_ESM.xlsx]

## Sheet: Supplementary Data 21
Venn diagram - Evidence of linking pregnancy loss records (n= 37,594)* across data sources (±7 days of loss date) – 30 December 2020 to 4 February 2022
GP only	22316
HES Maternity only	0
HES Procedures only	1122
HES Admissions only	2986
GP & HES Maternity	0
GP & HES Procedures	1018
GP & HES Admissions	3172
HES Maternity & HES Procedures	0
HES Maternity & HES Admissions	29
HES Procedures & HES Admissions	3084
GP & HES Maternity & HES Admissions	16
HES Maternity & HES Procedures & GP	0
HES Maternity & HES Procedures & HES Admissions	2
GP & HES Procedures & HES Admissions	3841
GP & HES Procedures & HES Admissions & HES Maternity	8
Total episodes	37594
